# Supplementary material for: CTI-2 Inhibits Metastasis and Epithelial-Mesenchymal Transition of Breast Cancer Cells by Modulating MAPK Signaling Pathway
Source: Int J Mol Sci. 2021 Nov 12;22(22):12229. doi: 10.3390/ijms222212229 (PMC8622910; doi:10.3390/ijms222212229)
Supplement: Supplementary file 1 [file ijms-22-12229-s001.zip]

Archive with 1 entries (1 files):
- ijms-1412350-supplementary.pdf
